# Supplementary material for: Exome Array Analysis of 9721 Ischemic Stroke Cases from the SiGN Consortium
Source: Genes (Basel). 2022 Dec 24;14(1):61. doi: 10.3390/genes14010061 (PMC9858999; doi:10.3390/genes14010061)
Supplement: Supplementary file 1 [file genes-14-00061-s001.zip]

Archive with 1 entries (1 files):
- genes-2072963-supplementary-2-Jan15-2023_corrected.pdf
